# Supplementary material for: Exploring BenzylethoxyAryl Urea Scaffolds for Multitarget Immunomodulation Therapies
Source: Int J Mol Sci. 2023 May 11;24(10):8582. doi: 10.3390/ijms24108582 (PMC10218498; doi:10.3390/ijms24108582)
Supplement: Supplementary file 1 [file ijms-24-08582-s001.zip]

Archive with 1 entries (1 files):
- ijms-2344383-supplementary.pdf
